# Supplementary material for: Metabolic Dysfunction-Associated Steatotic Liver Disease and the Risk of Chronic Periodontitis: A Nationwide Cohort Study
Source: Nutrients. 2024 Dec 31;17(1):125. doi: 10.3390/nu17010125 (PMC11723414; doi:10.3390/nu17010125)
Supplement: Supplementary file 1 [file nutrients-17-00125-s001.zip]

Archive with 1 entries (1 files):
- nutrients-3378051-SI-main.pdf
